# Supplementary material for: Focal Dome Osteotomy for the Treatment of Diaphyseal Malunion of the Lower Extremity
Source: Medicina (Kaunas). 2022 Feb 17;58(2):308. doi: 10.3390/medicina58020308 (PMC8874577; doi:10.3390/medicina58020308)
Supplement: Supplementary file 1 [file medicina-58-00308-s001.zip]

Archive with 4 entries (4 files):
- Video S2 True Dome.mp4
- __MACOSX/._Video S2 True Dome.mp4
- Video S1 Focal Dome.mp4
- __MACOSX/._Video S1 Focal Dome.mp4
